# Supplementary material for: Identification, Characterization, and In Vitro Fungicide Sensitivity of Paraphoma radicina, the First Reported Cause of Root Rot in Polygonatum sibiricum
Source: J Fungi (Basel). 2025 Oct 26;11(11):770. doi: 10.3390/jof11110770 (PMC12653157; doi:10.3390/jof11110770)
Supplement: Supplementary file 1 [file jof-11-00770-s001.zip]

Archive with 1 entries (1 files):
- jof-3894350-supplementary.pdf
